# Supplementary material for: isoespy: an integrated long-read transcriptome workflow for isoform resolution and visualization
Source: Bioinform Adv. 2026 Feb 13;6(1):vbag044. doi: 10.1093/bioadv/vbag044 (PMC12935161; doi:10.1093/bioadv/vbag044)
Supplement: vbag044_Supplementary_Data [file vbag044_supplementary_data.xlsx]

## Sheet: Table S1
sample_id	group
RK002-N	N		N: Nontumor
RK002-T	T		T: HCC
RK019-N	N
RK019-T	T
RK021-N	N
RK021-T	T
RK022-N	N
RK022-T	T
RK028-N	N
RK028-T	T
RK030-N	N
RK030-T	T
RK032-N	N
RK032-T	T
RK048-N	N
RK048-T	T
RK052-N	N
RK052-T	T
RK054-N	N
RK054-T	T
RK056-N	N
RK056-T	T
RK059-N	N
RK059-T	T
RK062-N	N
RK062-T	T
RK065-N	N
RK065-T	T
RK068-N	N
RK068-T	T
RK074-N	N
RK074-T	T
RK076-N	N
RK076-T	T
RK079-N	N
RK079-T	T
RK081-N	N
RK081-T	T
RK083-N	N
RK083-T	T
RK092-N	N
RK092-T	T
RK095-N	N
RK095-T	T
RK099-N	N
RK099-T	T
RK100-N	N
RK100-T	T
RK104-N	N
RK104-T	T
RK106-N	N
RK106-T	T
RK107-N	N
RK107-T	T
RK110-N	N
RK110-T	T
RK115-N	N
RK115-T	T
RK116-N	N
RK116-T	T
RK119-N	N
RK119-T	T
RK124-N	N
RK124-T	T
RK130-N	N
RK130-T	T
RK141-N	N
RK141-T	T
RK143-N	N
RK143-T	T
RK170-N	N
RK170-T	T
RK185-N	N
RK185-T	T
RK186-N	N
RK186-T	T
RK205-N	N
RK205-T	T
RK213-N	N
RK213-T	T
RK268-N	N
RK268-T	T
RK270-N	N
RK270-T	T
